# Supplementary material for: Biomarker Discovery for Hepatocellular Carcinoma in Patients with Liver Cirrhosis Using Untargeted Metabolomics and Lipidomics Studies
Source: Metabolites. 2023 Oct 2;13(10):1047. doi: 10.3390/metabo13101047 (PMC10608999; doi:10.3390/metabo13101047)
Supplement: Supplementary file 1 [file metabolites-13-01047-s001.zip]

Archive with 1 entries (1 files):
- metabolites-2584982-supplementary.pdf
